# Supplementary material for: Aiding Cancer’s “Sweet Tooth”: Role of Hexokinases in Metabolic Reprogramming
Source: Life (Basel). 2023 Apr 4;13(4):946. doi: 10.3390/life13040946 (PMC10141071; doi:10.3390/life13040946)
Supplement: Supplementary file 1 [file life-13-00946-s001.zip]

Archive with 1 entries (1 files):
- life-2269875-supplementary.pdf
